# Supplementary material for: Environmental Hazards of Nanobiomaterials (Hydroxyapatite-Based NMs)—A Case Study with Folsomia candida—Effects from Long Term Exposure
Source: Toxics. 2022 Nov 18;10(11):704. doi: 10.3390/toxics10110704 (PMC9693573; doi:10.3390/toxics10110704)
Supplement: Supplementary file 1 [file toxics-10-00704-s001.zip]

Archive with 1 entries (1 files):
- toxics-1982275-supplementary.pdf
